# Supplementary material for: Ultrafast Detection of Arsenic Using Carbon-Fiber Microelectrodes and Fast-Scan Cyclic Voltammetry
Source: Micromachines (Basel). 2024 May 31;15(6):733. doi: 10.3390/mi15060733 (PMC11205817; doi:10.3390/mi15060733)
Supplement: Supplementary file 1 [file micromachines-15-00733-s001.zip]

Archive with 1 entries (1 files):
- micromachines-3013032-supplementary.pdf
